# Supplementary material for: TABASCO: A single molecule, base-pair resolved gene expression simulator
Source: BMC Bioinformatics. 2007 Dec 19;8:480. doi: 10.1186/1471-2105-8-480 (PMC2242808; doi:10.1186/1471-2105-8-480)
Supplement: Additional File 3 — TABASCO website. [file 1471-2105-8-480-S3.zip]

Archive with 112 entries (112 files):
- classes/Averager.class
- classes/Cell.class
- classes/DNA.class
- classes/DPComplex.class
- classes/DPComplexReleaseRxn.class
- classes/EcoliPromoter.class
- classes/ElongationMRBSRxn.class
- classes/FirstOrderRxn0.class
- classes/FirstOrderRxn1.class
- classes/FirstOrderRxn2.class
- classes/GammaJumpRNA.class
- classes/GammaJumpRxn.class
- classes/GIntegrator.class
- classes/GP16EntryEvent.class
- classes/ImageToJpeg.class
- classes/IndexedPriorityQueue.class
- classes/InitiationEntry.class
- classes/InitiationMRBSDegRxn.class
- classes/InitiationMRBSRxn.class
- classes/MatureRBS.class
- classes/MatureRBSBindingRxn.class
- classes/Molecule.class
- classes/MrnaTrackerRxn.class
- classes/NascentRBS.class
- classes/NascentRBSBindingRxn.class
- classes/NascentRBSEntryRxn.class
- classes/NascentRBSLossRxn.class
- classes/NascentRNA.class
- classes/Phage.class
- classes/Polymerase.class
- classes/PriorityQueue.class
- classes/Promoter.class
- classes/PromoterBindingRxn.class
- classes/Protein.class
- classes/RBSConversionRxn.class
- classes/RBSInstance.class
- classes/Reaction.class
- classes/Ribosome.class
- classes/RNA.class
- classes/RNAPElongationEvent.class
- classes/RRComplex.class
- classes/SecondOrderRxn.class
- classes/SecondOrderRxn2.class
- classes/StringFileWriter.class
- classes/T7Promoter.class
- classes/TabascoDraw.class
- classes/TabascoJpegMake.class
- classes/TabascoRead.class
- classes/TabascoReadMol.class
- classes/TabascoSimulator.class
- classes/TabascoWrite.class
- classes/TabascoXML.class
- classes/Terminator.class
- classes/TranslationStop.class
- classes/XMLObject.class
- classes/ZeroOrderRxn.class
- doc/allclasses-frame.html
- doc/allclasses-noframe.html
- doc/Averager.html
- doc/Cell.html
- doc/constant-values.html
- doc/deprecated-list.html
- doc/DNA.html
- doc/GIntegrator.html
- doc/help-doc.html
- doc/ImageToJpeg.html
- doc/index-all.html
- doc/index.html
- doc/overview-tree.html
- doc/package-list
- doc/packages.html
- doc/Phage.html
- doc/PriorityQueue.html
- doc/Protein.html
- doc/Reaction.html
- doc/resources/inherit.gif
- doc/RNA.html
- doc/stylesheet.css
- doc/TabascoDraw.html
- doc/TabascoJpegMake.html
- doc/TabascoRead.html
- doc/TabascoReadMol.html
- doc/TabascoSimulator.html
- doc/TabascoWrite.html
- doc/TabascoXML.html
- doc/XMLObject.html
- examples/t7_input_file.txt
- source/.DS_Store
- source/._.DS_Store
- source/Averager.java
- source/Cell.java
- source/Complex.java
- source/DNA.java
- source/GIntegrator.java
- source/ImageToJpeg.java
- source/NRInterfaces.java
- source/Phage.java
- source/PriorityQueue.java
- source/Protein.java
- source/Reaction.java
- source/RNA.java
- source/TabascoDraw.java
- source/TabascoJpegMake.java
- source/TabascoRead.java
- source/TabascoReadMol.java
- source/TabascoSimulator.java
- source/TabascoWrite.java
- source/TabascoXML.java
- source/XMLObject.java
- ._.DS_Store
- .DS_Store
- README.html
