# Supplementary material for: TABASCO: A single molecule, base-pair resolved gene expression simulator
Source: BMC Bioinformatics. 2007 Dec 19;8:480. doi: 10.1186/1471-2105-8-480 (PMC2242808; doi:10.1186/1471-2105-8-480)
Supplement: Additional File 3 — TABASCO website. [file 1471-2105-8-480-S3.zip › examples/t7_input_file.txt]

<REQUEST>
<EXECUTE-SIMULATION runs="2" random_seed="34145" simulation_name="test-1" time_step="5" time_end="150" write_DNA="yes" write_InitRNA="yes" write_Energy="yes" compDeg="no">
<CELL volume="8e-16" polymerase_interaction_model="TRAFFIC_JAM">
<RIBOSOME initial_number="10000" speed="45" footprint="40" />
<POLYMERASE n="1800" speed="45" id="2" organism_id="2" footprint="15" name="coli Pol" />
<POLYMERASE n="0" speed="45" id="3" organism_id="2" footprint="15" name="coli Pol-P" />
<POLYMERASE n="0" speed="45" id="4" organism_id="2" footprint="15" name="coli Pol-2.0" />
<POLYMERASE n="0" speed="45" id="5" organism_id="2" footprint="15" name="coli Pol-P-2.0" />
<POLYMERASE n="0" speed="230" id="6" organism_id="1" footprint="15" name="gp1" />
<POLYMERASE n="0" speed="230" id="7" organism_id="1" footprint="15" name="gp1-3.5" />
<SPECIES name="gp0.3" n="0" ID="8" organism="1" />
<SPECIES name="gp0.4" n="0" ID="9" organism="1" />
<SPECIES name="gp0.5" n="0" ID="10" organism="1" />
<SPECIES name="gp0.6A" n="0" ID="11" organism="1" />
<SPECIES name="gp0.7" n="0" ID="12" organism="1" />
<SPECIES name="gp1.1" n="0" ID="13" organism="1" />
<SPECIES name="gp1.2" n="0" ID="14" organism="1" />
<SPECIES name="gp1.3" n="0" ID="15" organism="1" />
<SPECIES name="gp1.4" n="0" ID="16" organism="1" />
<SPECIES name="gp1.5" n="0" ID="17" organism="1" />
<SPECIES name="gp1.6" n="0" ID="18" organism="1" />
<SPECIES name="gp1.7" n="0" ID="19" organism="1" />
<SPECIES name="gp1.8" n="0" ID="20" organism="1" />
<SPECIES name="gp2.0" n="0" ID="21" organism="1" />
<SPECIES name="gp2.5" n="0" ID="22" organism="1" />
<SPECIES name="gp2.8" n="0" ID="23" organism="1" />
<SPECIES name="gp3.0" n="0" ID="24" organism="1" />
<SPECIES name="gp3.5" n="0" ID="25" organism="1" />
<SPECIES name="gp3.8" n="0" ID="26" organism="1" />
<SPECIES name="gp4A" n="0" ID="27" organism="1" />
<SPECIES name="gp4.2" n="0" ID="28" organism="1" />
<SPECIES name="gp4.3" n="0" ID="29" organism="1" />
<SPECIES name="gp4.5" n="0" ID="30" organism="1" />
<SPECIES name="gp4.7" n="0" ID="31" organism="1" />
<SPECIES name="gp5.0" n="0" ID="32" organism="1" />
<SPECIES name="gp5.3" n="0" ID="33" organism="1" />
<SPECIES name="gp5.5" n="0" ID="34" organism="1" />
<SPECIES name="gp5.7" n="0" ID="35" organism="1" />
<SPECIES name="gp5.9" n="0" ID="36" organism="1" />
<SPECIES name="gp6.0" n="0" ID="37" organism="1" />
<SPECIES name="gp6.3" n="0" ID="38" organism="1" />
<SPECIES name="gp6.5" n="0" ID="39" organism="1" />
<SPECIES name="gp6.7" n="0" ID="40" organism="1" />
<SPECIES name="gp7" n="0" ID="41" organism="1" />
<SPECIES name="gp7.3" n="0" ID="42" organism="1" />
<SPECIES name="gp7.7" n="0" ID="43" organism="1" />
<SPECIES name="gp8" n="0" ID="44" organism="1" />
<SPECIES name="gp9" n="0" ID="45" organism="1" />
<SPECIES name="gp10A" n="0" ID="46" organism="1" />
<SPECIES name="gp11" n="0" ID="47" organism="1" />
<SPECIES name="gp12" n="0" ID="48" organism="1" />
<SPECIES name="gp13" n="0" ID="49" organism="1" />
<SPECIES name="gp14" n="0" ID="50" organism="1" />
<SPECIES name="gp15" n="0" ID="51" organism="1" />
<SPECIES name="gp16" n="0" ID="52" organism="1" />
<SPECIES name="gp17" n="0" ID="53" organism="1" />
<SPECIES name="gp17.5" n="0" ID="54" organism="1" />
<SPECIES name="gp18" n="0" ID="55" organism="1" />
<SPECIES name="gp18.5" n="0" ID="56" organism="1" />
<SPECIES name="gp19" n="0" ID="57" organism="1" />
<SPECIES name="gp19.5" n="0" ID="58" organism="1" />
<REACTIONS>
<REACTION>
12+2>3+11;3.8E7
</REACTION>
<REACTION>
12+4>5+11;3.8E7
</REACTION>
<REACTION>
21+2>4;3.8E7 
</REACTION>
<REACTION>
21+3>5;3.8E7
</REACTION>
<REACTION>
4>21+2;1.1 
</REACTION>
<REACTION>
5>21+3;1.1 
</REACTION>
<REACTION>
25+6>7;3.8E7
</REACTION>
<REACTION>
7>6+25;3.5
</REACTION>
</REACTIONS>
<DNA_SYSTEM name="phage1" genome_length="39937" copy_number="3" entry_rate_constant="70" entry_offsite="850">
<PROMOTER start="405" stop="428" startsite="423" name="phi0L" organism_id="1">
	<POLYMERASE polymeraseID="6" aon="1.82e8" aoff="0.2" ainiton="3.5" runoff_percent="30" aelong="5.8" arecyc="0.88" />
	<POLYMERASE polymeraseID="7" aon="0" aoff="0.2" ainiton="0.875" runoff_percent="18" aelong="1.45" arecyc="0.22" />
</PROMOTER>
<PROMOTER start="498" stop="548" startsite="542" name="A1" organism_id="2">
	<POLYMERASE polymeraseID="2" aon="1.5e7" aoff=".28" ainiton="0.19" runoff_percent="100" aelong="6" arecyc="0"/>
	<POLYMERASE polymeraseID="3" aon="1.5e7" aoff=".28" ainiton="0.19" runoff_percent="70" aelong="6" arecyc="0.19"/>
	<POLYMERASE polymeraseID="4" aon="0" aoff="0" ainiton="0" runoff_percent="0" aelong="0" arecyc="0"/>
	<POLYMERASE polymeraseID="5" aon="0" aoff="0" ainiton="0" runoff_percent="0" aelong="0" arecyc="0"/>
</PROMOTER>
<PROMOTER start="626" stop="676" startsite="670" name="A2" organism_id="2">
	<POLYMERASE polymeraseID="2" aon="1.5e7" aoff=".28" ainiton="0.19" runoff_percent="100" aelong="6" arecyc="0"/>
	<POLYMERASE polymeraseID="3" aon="1.5e7" aoff=".28" ainiton="0.19" runoff_percent="70" aelong="6" arecyc="0.19"/>
	<POLYMERASE polymeraseID="4" aon="0" aoff="0" ainiton="0" runoff_percent="0" aelong="0" arecyc="0"/>
	<POLYMERASE polymeraseID="5" aon="0" aoff="0" ainiton="0" runoff_percent="0" aelong="0" arecyc="0"/>
</PROMOTER>
<PROMOTER start="750" stop="800" startsite="794" name="A3" organism_id="2">
	<POLYMERASE polymeraseID="2" aon="1.5e7" aoff=".28" ainiton="0.19" runoff_percent="100" aelong="6" arecyc="0"/>
	<POLYMERASE polymeraseID="3" aon="1.5e7" aoff=".28" ainiton="0.19" runoff_percent="70" aelong="6" arecyc="0.19"/>
	<POLYMERASE polymeraseID="4" aon="0" aoff="0" ainiton="0" runoff_percent="0" aelong="0" arecyc="0"/>
	<POLYMERASE polymeraseID="5" aon="0" aoff="0" ainiton="0" runoff_percent="0" aelong="0" arecyc="0"/>
</PROMOTER>
<PROMOTER start="1514" stop="1564" startsite="1558" name="B" organism_id="2">
	<POLYMERASE polymeraseID="2" aon="1.5e7" aoff="2.8" ainiton="0.19" runoff_percent="100" aelong="6" arecyc="0"/>
	<POLYMERASE polymeraseID="3" aon="1.5e7" aoff="2.8" ainiton="0.19" runoff_percent="70" aelong="6" arecyc="0.19"/>
	<POLYMERASE polymeraseID="4" aon="0" aoff="0" ainiton="0" runoff_percent="0" aelong="0" arecyc="0"/>
	<POLYMERASE polymeraseID="5" aon="0" aoff="0" ainiton="0" runoff_percent="0" aelong="0" arecyc="0"/>
</PROMOTER>
<PROMOTER start="3113" stop="3163" startsite="3157" name="C" organism_id="2">
	<POLYMERASE polymeraseID="2" aon="1.5e7" aoff="2.8" ainiton="0.19" runoff_percent="100" aelong="6" arecyc="0"/>
	<POLYMERASE polymeraseID="3" aon="1.5e7" aoff="2.8" ainiton="0.19" runoff_percent="70" aelong="6" arecyc="0.19"/>
	<POLYMERASE polymeraseID="4" aon="0" aoff="0" ainiton="0" runoff_percent="0" aelong="0" arecyc="0"/>
	<POLYMERASE polymeraseID="5" aon="0" aoff="0" ainiton="0" runoff_percent="0" aelong="0" arecyc="0"/>
</PROMOTER>
<PROMOTER start="5848" stop="5871" startsite="5866" name="phi1.1A" organism_id="1">
	<POLYMERASE polymeraseID="6" aon="6E7" aoff="18" ainiton="3.5" runoff_percent="30" aelong="5.8" arecyc="0.88" />
	<POLYMERASE polymeraseID="7" aon="0" aoff="18" ainiton="0.875" runoff_percent="18" aelong="1.45" arecyc="0.22" />
</PROMOTER>
<PROMOTER start="5923" stop="5946" startsite="5941" name="phi1.1B" organism_id="1">
	<POLYMERASE polymeraseID="6" aon="1.82e8" aoff="0.2" ainiton="3.5" runoff_percent="30" aelong="5.8" arecyc="0.88" />
	<POLYMERASE polymeraseID="7" aon="0" aoff="0.2" ainiton="0.875" runoff_percent="18" aelong="1.45" arecyc="0.22" />
</PROMOTER>
<PROMOTER start="6409" stop="6432" startsite="6427" name="phi1.3" organism_id="1">
	<POLYMERASE polymeraseID="6" aon="6e7" aoff="18" ainiton="3.5" runoff_percent="30" aelong="5.8" arecyc="0.88" />
	<POLYMERASE polymeraseID="7" aon="0" aoff="18" ainiton="0.875" runoff_percent="18" aelong="1.45" arecyc="0.22" />
</PROMOTER>
<PROMOTER start="7778" stop="7801" startsite="7796" name="phi1.5" organism_id="1">
	<POLYMERASE polymeraseID="6" aon="1.82e8" aoff="0.2" ainiton="3.5" runoff_percent="30" aelong="5.8" arecyc="0.88" />
	<POLYMERASE polymeraseID="7" aon="0" aoff="0.2" ainiton="0.875" runoff_percent="18" aelong="1.45" arecyc="0.22" />
</PROMOTER>
<PROMOTER start="7895" stop="7918" startsite="7913" name="phi1.6" organism_id="1">
	<POLYMERASE polymeraseID="6" aon="1.82e8" aoff="0.2" ainiton="3.5" runoff_percent="30" aelong="5.8" arecyc="0.88" />
	<POLYMERASE polymeraseID="7" aon="0" aoff="0.2" ainiton="0.875" runoff_percent="18" aelong="1.45" arecyc="0.22" />
</PROMOTER>
<PROMOTER start="9107" stop="9130" startsite="9125" name="phi2.5" organism_id="1">
	<POLYMERASE polymeraseID="6" aon="1.82e8" aoff="0.2" ainiton="3.5" runoff_percent="30" aelong="5.8" arecyc="0.88" />
	<POLYMERASE polymeraseID="7" aon="0" aoff="0.2" ainiton="0.875" runoff_percent="18" aelong="1.45" arecyc="0.22" />
</PROMOTER>
<PROMOTER start="11180" stop="11203" startsite="11198" name="phi3.8" organism_id="1">
	<POLYMERASE polymeraseID="6" aon="6e7" aoff="18" ainiton="3.5" runoff_percent="30" aelong="5.8" arecyc="0.88" />
	<POLYMERASE polymeraseID="7" aon="0" aoff="18" ainiton="0.875" runoff_percent="18" aelong="1.45" arecyc="0.22" />
</PROMOTER>
<PROMOTER start="12671" stop="12694" startsite="12689" name="phi4c" organism_id="1">
	<POLYMERASE polymeraseID="6" aon="6e7" aoff="18" ainiton="3.5" runoff_percent="30" aelong="5.8" arecyc="0.88" />
	<POLYMERASE polymeraseID="7" aon="0" aoff="18" ainiton="0.875" runoff_percent="18" aelong="1.45" arecyc="0.22" />
</PROMOTER>
<PROMOTER start="13341" stop="13364" startsite="13359" name="phi4.3" organism_id="1">
	<POLYMERASE polymeraseID="6" aon="1.82e8" aoff="0.2" ainiton="3.5" runoff_percent="30" aelong="5.8" arecyc="0.88" />
	<POLYMERASE polymeraseID="7" aon="0" aoff="0.2" ainiton="0.875" runoff_percent="18" aelong="1.45" arecyc="0.22" />
</PROMOTER>
<PROMOTER start="13915" stop="13938" startsite="13933" name="phi4.7" organism_id="1">
	<POLYMERASE polymeraseID="6" aon="6e7" aoff="18" ainiton="3.5" runoff_percent="30" aelong="5.8" arecyc="0.88" />
	<POLYMERASE polymeraseID="7" aon="0" aoff="18" ainiton="0.875" runoff_percent="18" aelong="1.45" arecyc="0.22" />
</PROMOTER>
<PROMOTER start="18545" stop="18568" startsite="18563" name="phi6.5" organism_id="1">
	<POLYMERASE polymeraseID="6" aon="1.82e8" aoff="0.2" ainiton="3.5" runoff_percent="70" aelong="5.8" arecyc="0.88" />
	<POLYMERASE polymeraseID="7" aon="0" aoff="0.2" ainiton="0.875" runoff_percent="42" aelong="1.45" arecyc="0.22" />
</PROMOTER>
<PROMOTER start="21865" stop="21888" startsite="21883" name="phi9" organism_id="1">
	<POLYMERASE polymeraseID="6" aon="1.82e8" aoff="0.2" ainiton="3.5" runoff_percent="70" aelong="5.8" arecyc="0.88" />
	<POLYMERASE polymeraseID="7" aon="0" aoff="0.2" ainiton="0.875" runoff_percent="42" aelong="1.45" arecyc="0.22" />
</PROMOTER>
<PROMOTER start="22904" stop="22927" startsite="22922" name="phi10" organism_id="1">
	<POLYMERASE polymeraseID="6" aon="1.82e8" aoff="0.2" ainiton="3.5" runoff_percent="70" aelong="5.8" arecyc="0.88" />
	<POLYMERASE polymeraseID="7" aon="0" aoff="0.2" ainiton="0.875" runoff_percent="42" aelong="1.45" arecyc="0.22" />
</PROMOTER>
<PROMOTER start="27274" stop="27297" startsite="27292" name="phi13" organism_id="1">
	<POLYMERASE polymeraseID="6" aon="1.82e8" aoff="0.2" ainiton="3.5" runoff_percent="70" aelong="5.8" arecyc="0.88" />
	<POLYMERASE polymeraseID="7" aon="0" aoff="0.2" ainiton="0.875" runoff_percent="42" aelong="1.45" arecyc="0.22" />
</PROMOTER>
<PROMOTER start="34566" stop="34589" startsite="34584" name="phi17" organism_id="1">
	<POLYMERASE polymeraseID="6" aon="1.82e8" aoff="0.2" ainiton="3.5" runoff_percent="70" aelong="5.8" arecyc="0.88" />
	<POLYMERASE polymeraseID="7" aon="0" aoff="0.2" ainiton="0.875" runoff_percent="42" aelong="1.45" arecyc="0.22" />
</PROMOTER>
<PROMOTER start="39229" stop="39252" startsite="39247" name="phiOR" organism_id="1">
	<POLYMERASE polymeraseID="6" aon="1.82e8" aoff="0.2" ainiton="3.5" runoff_percent="70" aelong="5.8" arecyc="0.88" />
	<POLYMERASE polymeraseID="7" aon="0" aoff="0.2" ainiton="0.875" runoff_percent="42" aelong="1.45" arecyc="0.22" />
</PROMOTER>
<TERMINATOR start="7546" stop="7610" stopsite="7588" name="TE"  organism="2">
<POLYMERASE ID="2" efficiency="1" />
<POLYMERASE ID="3" efficiency="1" />
<POLYMERASE ID="4" efficiency="1" />
<POLYMERASE ID="5" efficiency="1" />
<POLYMERASE ID="6" efficiency="0" />
<POLYMERASE ID="7" efficiency="0" />
</TERMINATOR>
<TERMINATOR start="24158" stop="24230" stopsite="24209" name="Tphi"  organism="1">
<POLYMERASE ID="2" efficiency="0" />
<POLYMERASE ID="3" efficiency="0" />
<POLYMERASE ID="4" efficiency="0" />
<POLYMERASE ID="5" efficiency="0" />
<POLYMERASE ID="6" efficiency="0.8" />
<POLYMERASE ID="7" efficiency="0.8" />
</TERMINATOR>
<RBS start="910" stop="925" startsite="925"  initstepsize="50" elongstepsize="" strength="1e7" stopsite="1278" protid="8" initRateConstant="0.3" mrnadeg="0" />
<RBS start="1262" stop="1277" startsite="1277" initstepsize="50" elongstepsize="" strength="1e7" stopsite="1433" protid="9" initRateConstant="0.3" mrnadeg="0" />
<RBS start="1454" stop="1469" startsite="1469" initstepsize="50" elongstepsize="" strength="1e7" stopsite="1639" protid="10" initRateConstant="0.3" mrnadeg="0" />
<RBS start="1621" stop="1636" startsite="1636" initstepsize="50" elongstepsize="" strength="1e7" stopsite="1797" protid="11" initRateConstant="0.3" mrnadeg="0" />
<RBS start="2006" stop="2021" startsite="2021" initstepsize="50" elongstepsize="" strength="1e7" stopsite="3100" protid="12" initRateConstant="0.3" mrnadeg="0" />
<RBS start="3156" stop="3171" startsite="3171" initstepsize="50" elongstepsize="" strength="1e7" stopsite="5822" protid="6" initRateConstant="0.3" mrnadeg="0" />
<RBS start="5992" stop="6007" startsite="6007" initstepsize="50" elongstepsize="" strength="1e7" stopsite="6135" protid="13" initRateConstant="0.3" mrnadeg="0" />
<RBS start="6119" stop="6134" startsite="6134" initstepsize="50" elongstepsize="" strength="1e7" stopsite="6394" protid="14" initRateConstant="0.3" mrnadeg="0" />
<RBS start="6460" stop="6475" startsite="6475" initstepsize="50" elongstepsize="" strength="1e7" stopsite="7554" protid="15" initRateConstant="0.3" mrnadeg="0" />
<RBS start="7593" stop="7608" startsite="7608" initstepsize="50" elongstepsize="" strength="1e7" stopsite="7763" protid="16" initRateConstant="0.3" mrnadeg="0" />
<RBS start="7776" stop="7791" startsite="7791" initstepsize="50" elongstepsize="" strength="1e7" stopsite="7880" protid="17" initRateConstant="0.3" mrnadeg="0" />
<RBS start="7891" stop="7906" startsite="7906" initstepsize="50" elongstepsize="" strength="1e7" stopsite="8166" protid="18" initRateConstant="0.3" mrnadeg="0" />
<RBS start="8150" stop="8165" startsite="8165" initstepsize="50" elongstepsize="" strength="1e7" stopsite="8756" protid="19" initRateConstant="0.3" mrnadeg="0" />
<RBS start="8734" stop="8749" startsite="8749" initstepsize="50" elongstepsize="" strength="1e7" stopsite="8895" protid="20" initRateConstant="0.3" mrnadeg="0" />
<RBS start="8879" stop="8894" startsite="8894" initstepsize="50" elongstepsize="" strength="1e7" stopsite="9092" protid="21" initRateConstant="0.3" mrnadeg="0" />
<RBS start="9136" stop="9152" startsite="9158" initstepsize="50" elongstepsize="" strength="1e7" stopsite="9856" protid="22" initRateConstant="0.3" mrnadeg="0" />
<RBS start="9840" stop="9855" startsite="9855" initstepsize="50" elongstepsize="" strength="1e7" stopsite="10276" protid="23" initRateConstant="0.3" mrnadeg="0" />
<RBS start="10242" stop="10257" startsite="10257" initstepsize="50" elongstepsize="" strength="1e7" stopsite="10706" protid="24" initRateConstant="0.3" mrnadeg="0" />
<RBS start="10690" stop="10705" startsite="10705" initstepsize="50" elongstepsize="" strength="1e7" stopsite="11161" protid="25" initRateConstant="0.3" mrnadeg="0" />
<RBS start="11210" stop="11225" startsite="11225" initstepsize="50" elongstepsize="" strength="1e7" stopsite="11590" protid="26" initRateConstant="0.3" mrnadeg="0" />
<RBS start="11550" stop="11565" startsite="11565" initstepsize="50" elongstepsize="" strength="1e7" stopsite="13265" protid="27" initRateConstant="0.3" mrnadeg="0" />
<RBS start="12973" stop="12988" startsite="12988" initstepsize="50" elongstepsize="" strength="1e7" stopsite="13326" protid="28" initRateConstant="0.3" mrnadeg="0" />
<RBS start="13337" stop="13352" startsite="13352" initstepsize="50" elongstepsize="" strength="1e7" stopsite="13564" protid="29" initRateConstant="0.3" mrnadeg="0" />
<RBS start="13575" stop="13584" startsite="13584" initstepsize="50" elongstepsize="" strength="1e7" stopsite="13853" protid="30" initRateConstant="0.3" mrnadeg="0" />
<RBS start="13912" stop="13927" startsite="13927" initstepsize="50" elongstepsize="" strength="1e7" stopsite="14334" protid="31" initRateConstant="0.3" mrnadeg="0" />
<RBS start="14338" stop="14353" startsite="14353" initstepsize="50" elongstepsize="" strength="1e7" stopsite="16467" protid="32" initRateConstant="0.3" mrnadeg="0" />
<RBS start="16468" stop="16483" startsite="16483" initstepsize="50" elongstepsize="" strength="1e7" stopsite="16838" protid="33" initRateConstant="0.3" mrnadeg="0" />
<RBS start="16839" stop="16851" startsite="16851" initstepsize="50" elongstepsize="" strength="1e7" stopsite="17159" protid="34" initRateConstant="0.3" mrnadeg="0" />
<RBS start="17124" stop="17149" startsite="17149" initstepsize="50" elongstepsize="" strength="1e7" stopsite="17359" protid="35" initRateConstant="0.3" mrnadeg="0" />
<RBS start="17343" stop="17358" startsite="17358" initstepsize="50" elongstepsize="" strength="1e7" stopsite="17517" protid="36" initRateConstant="0.3" mrnadeg="0" />
<RBS start="17489" stop="17504" startsite="17504" initstepsize="50" elongstepsize="" strength="1e7" stopsite="18406" protid="37" initRateConstant="0.3" mrnadeg="0" />
<RBS start="18379" stop="18394" startsite="18394" initstepsize="50" elongstepsize="" strength="1e7" stopsite="18507" protid="38" initRateConstant="0.3" mrnadeg="0" />
<RBS start="18590" stop="18605" startsite="18605" initstepsize="50" elongstepsize="" strength="1e7" stopsite="18859" protid="39" initRateConstant="0.3" mrnadeg="0" />
<RBS start="18860" stop="18864" startsite="18864" initstepsize="50" elongstepsize="" strength="1e7" stopsite="19131" protid="40" initRateConstant="0.3" mrnadeg="0" />
<RBS start="19114" stop="19129" startsite="19130" initstepsize="50" elongstepsize="" strength="1e7" stopsite="19531" protid="41" initRateConstant="0.3" mrnadeg="0" />
<RBS start="19515" stop="19530" startsite="19530" initstepsize="50" elongstepsize="" strength="1e7" stopsite="19834" protid="42" initRateConstant="0.3" mrnadeg="0" />
<RBS start="19835" stop="19848" startsite="19848" initstepsize="50" elongstepsize="" strength="1e7" stopsite="20240" protid="43" initRateConstant="0.3" mrnadeg="0" />
<RBS start="20224" stop="20239" startsite="20239" initstepsize="50" elongstepsize="" strength="1e7" stopsite="21850" protid="44" initRateConstant="0.3" mrnadeg="0" />
<RBS start="21935" stop="21950" startsite="21950" initstepsize="50" elongstepsize="" strength="1e7" stopsite="22873" protid="45" initRateConstant="0.3" mrnadeg="0" />
<RBS start="22942" stop="22967" startsite="22967" initstepsize="50" elongstepsize="" strength="1e7" stopsite="24004" protid="46" initRateConstant="0.3" mrnadeg="0" />
<RBS start="24213" stop="24228" startsite="24228" initstepsize="50" elongstepsize="" strength="1e7" stopsite="24818" protid="47" initRateConstant="0.3" mrnadeg="0" />
<RBS start="24827" stop="24842" startsite="24842" initstepsize="50" elongstepsize="" strength="1e7" stopsite="27226" protid="48" initRateConstant="0.3" mrnadeg="0" />
<RBS start="27292" stop="27307" startsite="27307" initstepsize="50" elongstepsize="" strength="1e7" stopsite="27723" protid="49" initRateConstant="0.3" mrnadeg="0" />
<RBS start="27707" stop="27722" startsite="27728" initstepsize="50" elongstepsize="" strength="1e7" stopsite="28318" protid="50" initRateConstant="0.3" mrnadeg="0" />
<RBS start="28302" stop="28317" startsite="28325" initstepsize="50" elongstepsize="" strength="1e7" stopsite="30568" protid="51" initRateConstant="0.3" mrnadeg="0" />
<RBS start="30580" stop="30595" startsite="30595" initstepsize="50" elongstepsize="" strength="1e7" stopsite="34551" protid="52" initRateConstant="0.3" mrnadeg="0" />
<RBS start="34609" stop="34624" startsite="34624" initstepsize="50" elongstepsize="" strength="1e7" stopsite="36285" protid="53" initRateConstant="0.3" mrnadeg="0" />
<RBS start="36329" stop="36344" startsite="36344" initstepsize="50" elongstepsize="" strength="1e7" stopsite="36547" protid="54" initRateConstant="0.3" mrnadeg="0" />
<RBS start="36531" stop="36546" startsite="36553" initstepsize="50" elongstepsize="" strength="1e7" stopsite="36822" protid="55" initRateConstant="0.3" mrnadeg="0" />
<RBS start="36902" stop="36917" startsite="36917" initstepsize="50" elongstepsize="" strength="1e7" stopsite="37348" protid="56" initRateConstant="0.3" mrnadeg="0" />
<RBS start="37355" stop="37370" startsite="37370" initstepsize="50" elongstepsize="" strength="1e7" stopsite="39130" protid="57" initRateConstant="0.3" mrnadeg="0" />
<RBS start="39374" stop="39389" startsite="39389" initstepsize="50" elongstepsize="" strength="1e7" stopsite="39538" protid="58" initRateConstant="0.3" mrnadeg="0" />
</DNA_SYSTEM>
</CELL>
</EXECUTE-SIMULATION>
</REQUEST>
