# Supplementary material for: TABASCO: A single molecule, base-pair resolved gene expression simulator
Source: BMC Bioinformatics. 2007 Dec 19;8:480. doi: 10.1186/1471-2105-8-480 (PMC2242808; doi:10.1186/1471-2105-8-480)
Supplement: Additional File 3 — TABASCO website. [file 1471-2105-8-480-S3.zip › source/TabascoDraw.java]

import java.io.*;
import java.util.StringTokenizer;
import javax.swing.*;
import java.awt.*;
import java.awt.geom.*;
import java.awt.image.*;

/** Tabasco Draw is part of the visualization suite for the Tabasco stochastic simulator.   
* Note: should consider making a single method to be implemented by the makeGraphic() and makeSingleGraphic() methods,
*       since they are essentially identical.  Problem is my lack of understanding of combining Images.  Soemthing for later.
*
*       Should also consider adding a check for the ScreenHeight, since the program blows up if it gets too big (Aside from it being
																												 *       just non-user friendly with some super small scroll bar)  Instead could break it up into a few windows, something to
*       consider adding somewhere, maybe in the TabascoReader.java file, it could break a large file up into pieces.
* @author Jason Kelly
* @author Sriram Kosuri
* @version 1.0
*/
public class TabascoDraw{
    
	/**
	 * An array, the size of the DNA molecule to be visualized, that contains information on the ID's of genetic elements on the DNA for display
	 */
	int[] dnaArray;
	/**
	 * An arry, the size of the DNA molecule to be visualized, that contains information on the protein complexes on the DNA.
	 */
    String[] complexArray;
    /**
	 * The number of timepoints to be visualized.
	 */
	int NUM_OF_TIMEPOINTS;
    /**
	 *  This is a reference to the ID system in Tobasco DPComplex which ID's the polymerases.
	 */
	int NUM_OF_STATIC_ID;
    /**
	 * The size of the DNA to be visualized in base pairs.
	 */
	int genomeSize;
    /**
	 * An array of colors for each molecule.
	 */
	Color[] molColorTable; //this is an array of colors for each molecule.
    
    /**
	 * The only constructor for this class.  
	 * @param tRead The instance of TabascoRead that is reading the output of a simulation to be visualized
	 */
    public TabascoDraw(TabascoRead tRead){
        NUM_OF_TIMEPOINTS = tRead.getTimePoints();// Read in the number of time points
        genomeSize = tRead.getGenomeSize();
        dnaArray = tRead.getDNAArray();
        complexArray = new String[genomeSize];
        NUM_OF_STATIC_ID = 10000; // this is a reference to the ID system in Tobasco DPComplex which ID's the polymerases.
        // set the colors of the molecules
    }
    
    /**
	 * This method takes in an image, and returns one with a molecule graph added.  This graph shows the levels of all the proteins and mRNA species on a log plot.  
	 * @param molNames A vector containing the names of the molecules to be listed
	 * @param molCopyNumber A vector that corresponds to the molNames containing the copy number of the particular molecule
	 * @param molColors A vector containing a set of colors to iterate through when visualizing the protein levels
	 * @param time The time to be displayed for this particular image
	 * @param molGraphHeight The height of the molecule graph should take up in the original image
	 * @return A new BufferedImage with a molecule graph replacing the lower portion of the image.
	 */
    public BufferedImage makeMoleculeGraph(String[] molNames, int[] molCopyNumber, Color[] molColors, double time,  int molGraphHeight, int Y_MARGIN, int[] rcopynumber,BufferedImage myImage){
        // this could be a static method, since it just takes in an image file and returns a corrected one with
        // the molecule graph added.  It does not depend on the specifics of an Instance of Tabascodraw since it is the
        // same for all phages and brings in its own list of  molecules.
        

        BufferedImage molGraphImage = myImage;
        int numOfMolecules = molCopyNumber.length;
        int heightOfBars = (int) (molGraphHeight/numOfMolecules);		
		int molXMARGIN = 10;
        int yStart = Y_MARGIN+heightOfBars*2;
        int xNameSize = 100;  //set the size of the width of the area to write the names
        int xCopyNumSize = 110;
        int yNameHeight = 8;
        int tickSize = 150;
        int xBarSizeMax = tickSize*6; // 10^6 molecules should be pretty safe i think.

        
        int xBarStart = molXMARGIN+xNameSize+xCopyNumSize;
        int xCopyNumStart =  molXMARGIN + xNameSize;
        int xStatsStart =  molXMARGIN+xNameSize+xCopyNumSize+xBarSizeMax;//Starting location of the Stats 
        
        
        Graphics2D g = molGraphImage.createGraphics();
        Font f = new Font(null,Font.PLAIN,9);
		g.setFont(f);
		Rectangle2D rectangle = new Rectangle2D.Double();
        
		// Draw the tick marks.
        for (int i=0;i<(numOfMolecules);i++){
			
            g.setPaint(Color.white);
            //System.out.println(i + " : " + molNames[i]);
			int EXTRA_PROT_SPACE = 10;
            if(i>6){
				g.drawString(molNames[i],molXMARGIN,yStart+(i*heightOfBars)+yNameHeight + EXTRA_PROT_SPACE);
				int j=i-7;
				if(i>=11)
					j++;
				g.drawString(rcopynumber[j] + "\t| " + molCopyNumber[i], xCopyNumStart, yStart+(i*heightOfBars)+yNameHeight + EXTRA_PROT_SPACE);
				//draw protein level rectangle
				g.setPaint(molColors[i]);
				double barLength = (Math.log(molCopyNumber[i])/Math.log(10.0))*tickSize; //log is base e, need to convert to base 10.
				if(barLength<0){
					barLength=0;
				}
				rectangle.setFrame(xBarStart, yStart+(i*heightOfBars)+EXTRA_PROT_SPACE,barLength,heightOfBars);
				g.fill(rectangle);
				//draw mRNA line
				g.setPaint(Color.white);
				double mbarLength = (Math.log(rcopynumber[j])/Math.log(10.0))*tickSize; //log is base e, need to convert to base 10.
				if(mbarLength<0){
					mbarLength=0;
				}
				rectangle.setFrame((xBarStart+mbarLength-1), yStart+(i*heightOfBars)+EXTRA_PROT_SPACE,2,heightOfBars);
				g.fill(rectangle);
				rectangle.setFrame(xBarStart, yStart+(i*heightOfBars)+((int)heightOfBars/2)+EXTRA_PROT_SPACE,(mbarLength),1);
				g.fill(rectangle);
			}else if(i==5){
				g.drawString(molNames[i],molXMARGIN,yStart+(i*heightOfBars)+yNameHeight);
				//T7 RNA POLYMERASE 
				int j=5;
				g.drawString(rcopynumber[j] + "\t| " + molCopyNumber[i], xCopyNumStart, yStart+(i*heightOfBars)+yNameHeight);
				//draw protein level rectangle
				g.setPaint(molColors[i]);
				double barLength = (Math.log(molCopyNumber[i])/Math.log(10.0))*tickSize; //log is base e, need to convert to base 10.
				if(barLength<0){
					barLength=0;
				}
				rectangle.setFrame(xBarStart, yStart+(i*heightOfBars),barLength,heightOfBars);
				g.fill(rectangle);
				//draw mRNA line
				g.setPaint(Color.white);
				double mbarLength = (Math.log(rcopynumber[j])/Math.log(10.0))*tickSize; //log is base e, need to convert to base 10.
				if(mbarLength<0){
					mbarLength=0;
				}
				rectangle.setFrame((xBarStart+mbarLength-1), yStart+(i*heightOfBars),2,heightOfBars);
				g.fill(rectangle);
				rectangle.setFrame(xBarStart, yStart+(i*heightOfBars)+((int)heightOfBars/2),(mbarLength),1);
				g.fill(rectangle);
			}
			else{
				g.drawString(molNames[i],molXMARGIN,yStart+(i*heightOfBars)+yNameHeight);
				g.drawString("\t| " + molCopyNumber[i], xCopyNumStart, yStart+(i*heightOfBars)+yNameHeight);
				g.setPaint(molColors[i]);
				double barLength = (Math.log(molCopyNumber[i])/Math.log(10.0))*tickSize; //log is base e, need to convert to base 10.
				if(barLength<0){
					barLength=0;
				}
				rectangle.setFrame(xBarStart, yStart+(i*heightOfBars),barLength,heightOfBars);
				g.fill(rectangle);
			}
            //System.out.println("number of mol" + i + ": " + barLength);
            
        }
         //Draw the statistics.
        g.setPaint(Color.white);
//        double b = Math.round(a * 100d) / 100d;
        g.drawString("| Time :  " + Math.floor(time), molXMARGIN, yStart+(-2*heightOfBars)+yNameHeight);
        for(int i=0;i<6;i++){
			int markerLength = (int) (Math.round(Math.log(Math.pow(10,i))/Math.log(10.0))) * tickSize;
			g.drawString("|",markerLength+xBarStart,yStart+(-1*heightOfBars)+yNameHeight);
			g.drawString("10^" + i,markerLength+xBarStart-8,yStart+(-2*heightOfBars)+yNameHeight);
		}
		return molGraphImage;
    }
    
    /**
	 * This method takes in a Graphics2D object and draws an image depicting the nascentRNA levels of all the coding domains on the DNA.
	 * @param theG The graphics2D object to edit from
	 * @param rStart An array containing the startsites in base pairs of the coding domains on the DNA
	 * @param rLength An array containing the lengths in base pairs of the coding domains on the DNA.  The indices correspond to those in rStart
	 * @param rCopyNumber An array containing the copy numbers of the coding domains on the DNA.  THe indices correspond to those in rStart
	 * @param startX The x position in the Graphics2D context where the drawing of the genome begins
	 * @param startY The y position in the Graphics2D context where the drawing of the genome begins
	 * @param colorArray The set of colors to use for the polymerasess and proteins displayed on the DNA
	 * @param heightScale A scaling factor that is used to scale different sized simulations
	 * @param bpPerPixel The number of base pairs that are representative of a single pixel.
	 * @returns The updated Graphics2d containing the visualization of the nascentRNA.
	 */
    public static Graphics2D makeMRNAGraphic(Graphics2D theG, int[] rStart, int []rLength, int[] rCopyNumber, int startX, int startY, Color[] colorArray, int heightScale, int bpPerPixel){
        
        int numOfMRNA = rCopyNumber.length;
        int TEXT_HEIGHT = 10;
        Rectangle2D rectangle = new Rectangle2D.Double();
        
        for (int i=0; i<numOfMRNA; i++){
            double rThick = (Math.log(rCopyNumber[i])/Math.log(10.0)) * heightScale;
			if(i<5){
			theG.setPaint(colorArray[i]);
            }else if(i==5){
				theG.setPaint(Color.red);	
			}else{
				theG.setPaint(colorArray[i-1]);
			}
			
			//theG.drawString(""+ rCopyNumber[i],startX + (rStart[i]/bpPerPixel),startY-TEXT_HEIGHT);
            if (rThick != Float.NEGATIVE_INFINITY){
            //rectangle.setFrame(startX + (rStart[i]/bpPerPixel),startY, rLength[i]/bpPerPixel, rThick);
				rectangle.setFrame((rStart[i]/bpPerPixel),startY, rLength[i]/bpPerPixel, rThick);
				theG.fill(rectangle);
            }
        }
        
        return theG;
    }
	/**
     * This is the method that sets the characteristics of the DNA visualization, and runs the other methods in this class within it.
	 * @param ca An array containing a string of numbers that defines the type and instance of complexes on the dna.
	 * @param rstart An array containing the startsites in base pairs of the coding domains on the DNA
	 * @param rlength An array containing the lengths in base pairs of the coding domains on the DNA.  The indices correspond to those in rStart
	 * @param rcopynumber An array containing the copy numbers of the coding domains on the DNA.  THe indices correspond to those in rStart
	 * @param entDNA The last position on the genome that has entered the cell
	 * @param rowNum The current DNA molecules to display;  Sometimes mutiple pieces of DNA will be shown on different rows for the same simulation 
	 * @param totRows The total number of DNA molecules to display.
	 * @param myImage The image to draw the DNA on
	 * @param dnaArray An array describing the elements on the DNA at each DNA position.
	 */	
    public static BufferedImage makeSingleGraphic(String[] ca, int[] rstart, int []rlength, int[] rcopynumber, int entDNA, int rowNum, int totRows, BufferedImage myImage, int[] dnaArray){
        /* set characteristics of the DNA visualization.  At later time should make these "gettable and settable"
         * and should have only one set of them for both visualization types.
         */
        int rowNumber = rowNum; // this defines which row to draw the single graphic into.
        int totalRows = totRows;
        BufferedImage testImage = myImage;

        int enteredDNA = entDNA;
        //complexArray = ca;
        int scale = 1;                       // this is jsut a convenient way to adjust the size for the animation.
        
        int POLYMERASE_HEIGHT = 6*scale;
        int PROMOTER_HEIGHT = 6*scale;
        int TERMINATOR_HEIGHT = 6*scale;
        int NORMAL_DNA_HEIGHT = 1*scale;
        int BP_PER_PIXEL = 40;
        int X_EDGE_MARGIN = 10;             // X-axis Margins
        int Y_EDGE_MARGIN = 10;             // Y-axis Margins
        int MOL_GRAPH_HEIGHT = 558;         // height of the molecules graph.
        int ROW_HEIGHT = (testImage.getHeight()-(Y_EDGE_MARGIN)-MOL_GRAPH_HEIGHT)/totalRows; //row height is determined based on the image hieght and the number of rows.
        int RNA_ROW_HEIGHT = ((ROW_HEIGHT*4)/10);
        int DNA_ROW_HEIGHT = ((ROW_HEIGHT*6)/10);
        
        //System.out.println(ROW_HEIGHT + "... " + RNA_ROW_HEIGHT + "... " + DNA_ROW_HEIGHT);
        int NUM_OF_TIMEPOINTS = 1;//complexArray.length;        //it is expected that
        int genomeSize = ca.length;
        int ENTERED_DNA_WIDTH = 1*scale;
        int ENTERED_DNA_HEIGHT = 15*scale;
        int[] rnaStart = rstart;
        int[] rnaLength = rlength;
        int[] rnaCopyNumber =rcopynumber;
        
        Graphics2D g = testImage.createGraphics();
        
        int NUM_BETWEEN_TRACERS=25; //this is the number of polymerases to show between "tracer" polymerases
        int compX = X_EDGE_MARGIN;
        int dnaRectWidth=0;
        int compRectWidth=0;
        //int y = MOL_GRAPH_HEIGHT +Y_EDGE_MARGIN+(ROW_HEIGHT*rowNum);
        int y = Y_EDGE_MARGIN+(ROW_HEIGHT*rowNum);
		
        // DRAW THE MRNA
        Color[] someColors = {Color.cyan, Color.yellow, Color.green, Color.orange, Color.pink};
        Color[] rnaColor = new Color[rnaStart.length];
        int NUM_OF_COLORS = 5;
        int RNA_HEIGHT_SCALE = RNA_ROW_HEIGHT/5; //number of pixels per log increase. // 5 logs should be enough
        for (int i=0;i<rnaStart.length;i++){
            rnaColor[i] = someColors[i%NUM_OF_COLORS];
        }
        

        g = makeMRNAGraphic(g, rnaStart, rnaLength, rnaCopyNumber, X_EDGE_MARGIN ,y+PROMOTER_HEIGHT+(RNA_ROW_HEIGHT/2), rnaColor, RNA_HEIGHT_SCALE, BP_PER_PIXEL);
        		
        g = makeDNAGraphic(g, ca, enteredDNA, X_EDGE_MARGIN, y, BP_PER_PIXEL, POLYMERASE_HEIGHT, PROMOTER_HEIGHT,
        TERMINATOR_HEIGHT, NORMAL_DNA_HEIGHT, NUM_BETWEEN_TRACERS, ENTERED_DNA_WIDTH, ENTERED_DNA_HEIGHT, dnaArray);
        
        
        
        //System.out.println("Completed Single Visualization.");
        return testImage;
    }
 /* This method will tkae in a graphics object and add complexes starting at a given x,y position
  * This should be set to the beginning of the DNA sequence that will be drawn (or is already drawn)
  * Constants such as the sizes of particular elements must be passed to the method.
  */
    /**
	 * This method takes a Graphics2D object and adds a representation of the DNA with complexes and genetic elements annotated onto it.  
	 * @param g The Graphics2D object that the representation will be added to.
	 * @param complexArray The Graphics2D object that 
	 * @param enteredDNA
	 * @param startX
	 * @param startY
	 * @param BP_PER_PIXEL
	 * @param POLYMERASE_HEIGHT
	 * @param PROMOTER_HEIGHT
	 * @param TERMINATOR_HEIGHT
	 * @param NORMAL_DNA_HEIGHT
	 * @param NUM_BETWEEN_TRACERS
	 * @param ENTERED_DNA_WIDTH
	 * @param ENTERED_DNA_HEIGHT
	 * @param dnaArray
	 */
    public static Graphics2D makeDNAGraphic(Graphics2D g, String[] complexArray, int enteredDNA, int startX, int startY, int BP_PER_PIXEL,
									 int POLYMERASE_HEIGHT, int PROMOTER_HEIGHT , int TERMINATOR_HEIGHT, int NORMAL_DNA_HEIGHT, int NUM_BETWEEN_TRACERS,
									 int ENTERED_DNA_WIDTH, int ENTERED_DNA_HEIGHT, int[] dnaArray){
        
        // these store the ID of the previous section, so will know when a new section is entered, thus time to draw a new feature.
        int dnaPrevSection = -10; 
        String compPrevSection = "999-999-999";
        
		
		
        //need to fix dnaX so that the margin is actually used somewhere, instead of just written over.
        int X_EDGE_MARGIN = startX;
        int dnaX = X_EDGE_MARGIN;
        int compX = X_EDGE_MARGIN;
        int dnaRectWidth=0;
        int compRectWidth=0;
        int genomeSize = dnaArray.length;
		int y = startY; //the posistioning will be taken care of outside hte program.
        int MAX_NUM_OF_POLY_PER_ORGANISM = 3;  // can read this by getting the greater number from tReadMol
        Rectangle2D rectangle = new Rectangle2D.Double();
        Ellipse2D circle = new Ellipse2D.Double();
        
        //This section is for drawing the entered DNA bar.		
        int entX = (enteredDNA/BP_PER_PIXEL);
		int entY = (int) (y - (ENTERED_DNA_HEIGHT/2));
        g.setPaint(Color.yellow);
        rectangle.setFrame(entX,entY, ENTERED_DNA_WIDTH, ENTERED_DNA_HEIGHT);
		g.fill(rectangle);
		

        boolean dnaSectionEnd = false;
        boolean compSectionEnd = false;
        
        // if (complexArray[timeInstance-1].length != dnaArray.length){} //throw an exception }
        //      this will ensure that the DNA strand being written and the complexes being placed on it are the same size.
        
        int dnaCount = 0;
        int compCount = 0;
        int compXCorrection = 0;
        int dnaXCorrection = 0;
        

        for (int i=0;i<genomeSize;i++){
            
            
            //-----------------CHECK FOR NEW SECTIONS -- if new section is entered set dnaSectionEnd = true.
            
            //COMPLEXES
            if(!(complexArray[i].equals(compPrevSection))){			
                compSectionEnd=true;
			}
            else{
                compCount++;                // if still in the same section increment the size of the Complex by one bp
                compSectionEnd=false;
            }
            
            // DNA
            if((dnaArray[i]!=dnaPrevSection)){
                dnaSectionEnd=true;
                //System.out.println("new section: " + dnaArray[i] + " at bp " + i);
            }
            else{
                dnaCount++;                // if still in the same section increment the size of the DNA segment by one bp
                dnaSectionEnd=false;
            }
            
            //if the end of the genome is reached, end the current DNA section and Complex section.
            if (i==dnaArray.length-1){
                dnaSectionEnd=true;
                compSectionEnd = true;
                //System.out.println("last section ends at bp: " + i);
            }
            // COMPLEXES SECTION END
            if(compSectionEnd){
                
                // compRectWidth is the size of the element to draw on the screen. (compCount is size of the element in bp).
                compRectWidth = compCount/BP_PER_PIXEL;
				compRectWidth=1;
				//}


                compCount = 0;
				compXCorrection = 0;

				/* Find the location to start drawing the new component.  i is the current bp, divide by BP_PER_PIXEL to find the
					* current pixel.  The compXCorrection must be added in order to account for athe fact that unfilled pixel = a whole pixel.
					*/
                compX = (i/BP_PER_PIXEL)-compRectWidth+compXCorrection;
                               
                // Draw T7 RNAP
                StringTokenizer compSt = new StringTokenizer(compPrevSection,"-");
                int organism = Integer.parseInt(compSt.nextToken());
                int molecule = Integer.parseInt(compSt.nextToken());
                int idNum = Integer.parseInt(compSt.nextToken());
                
                if (((organism) == 1)){ // T7 RNAP
                    Color paintColor = Color.red;
					
                    int heightShift=(molecule%MAX_NUM_OF_POLY_PER_ORGANISM)*(POLYMERASE_HEIGHT/4); 
//					System.out.println("molecule="+molecule);
                    for(int j=0;j<(molecule-5);j++){
						paintColor.darker(); //ID=2 first T7RNAP
//						System.out.println("j=" + j);
					}
					g.setPaint(paintColor);
                    rectangle.setRect(compX,(y-POLYMERASE_HEIGHT), compRectWidth, POLYMERASE_HEIGHT);
                    g.fill(rectangle);
                }
                
                // Draw E.Coli RNAP
                if (organism == 2){ // E.Coli RNAP
                    Color paintColor = Color.yellow;
                    //int heightShift=(molecule%MAX_NUM_OF_POLY_PER_ORGANISM)*(POLYMERASE_HEIGHT/4); 
                    for(int j=0;j<(molecule-2);j++){
						paintColor.darker(); //ID=2 first ECRNAP
					}
					g.setPaint(paintColor);
                    rectangle.setRect(compX,(y-POLYMERASE_HEIGHT), compRectWidth, POLYMERASE_HEIGHT);
                    g.fill(rectangle);
                }
                
                // Draw blank space in between
                if (organism == 0){
                    // currently this does nothing, just leaves background which is black.
                }
                
                compPrevSection = complexArray[i];
            }
            
            //DNA SECTION END
            if(dnaSectionEnd){
                dnaRectWidth = dnaCount/BP_PER_PIXEL;
                
                // this is analagous to above using complexes
                if (dnaCount>=0){
                    if (((dnaCount % BP_PER_PIXEL)!=0) && (dnaRectWidth!=0)){
                        dnaRectWidth++;
                        dnaCount = -1*((BP_PER_PIXEL)-(dnaCount % BP_PER_PIXEL));
                        dnaXCorrection = 1;
                    }
                    else{
                        dnaCount = 0;
                        dnaXCorrection = 0;
                    }
                }
                
                dnaX = (i/BP_PER_PIXEL)-dnaRectWidth+dnaXCorrection;
                if(dnaRectWidth<1){
					dnaRectWidth=1;
				}
				
                // --- START DRAW DNA COMPONENTS
                
                // Draw T7 promoter
                if ((dnaPrevSection/1000) == 1){
                    g.setPaint(Color.green);
                    rectangle.setRect(dnaX,y,dnaRectWidth,PROMOTER_HEIGHT);
                    g.fill(rectangle);
                }
                // Draw E. Coli promoter
                if ((dnaPrevSection/1000) == 2){
                    g.setPaint(Color.green);
                    rectangle.setRect(dnaX,y,dnaRectWidth,PROMOTER_HEIGHT);
                    g.fill(rectangle);
                }
                // Draw Terminator
                if ((dnaPrevSection/1000) == 7){
                    g.setPaint(Color.orange);
                    rectangle.setRect(dnaX,y,dnaRectWidth,TERMINATOR_HEIGHT);
                    g.fill(rectangle);
                }
                // Draw "normal" DNA
                if (dnaPrevSection == 0){
                    g.setPaint(Color.lightGray);
                    rectangle.setRect(dnaX,y,dnaRectWidth,NORMAL_DNA_HEIGHT);
                    g.fill(rectangle);
                }
                dnaPrevSection = dnaArray[i];
                
            }
        }
        return g;
    }
    
}
